# Supplementary material for: Activation and gut-homing of peripheral T cells in HIV immunologic non-responders despite long term viral suppression
Source: PLoS One. 2021 Jul 28;16(7):e0254149. doi: 10.1371/journal.pone.0254149 (PMC8318285; doi:10.1371/journal.pone.0254149)
Supplement: S1 File — (XLSX) [file pone.0254149.s001.xlsx]

## Sheet: Final
PatientID	CD8%DR+38+	ICAM	VCAM	Ddimer	sCD14	TNF	IL8	MCP1	IL6	IFNg	IFABP	CRP	CD8%DR+	CD4%DR+	CD8%38+
IB 001	1.86	299.752	418.927	105.679	955.034	0.95312	1.58268	102.429	0.322916	1.14723	685.965	360.653	34.26	14.87	3.48
IB 002	1.67	450.482	651.65	162.968	1262.35	1.13348	2.336	81.8153	0.38771	1.12702	970.691	361.967	33.37	18.77	3.04
IB 003	5.88	321.148	496.581	196.503	1450.63	1.13196	1.34696	73.8795	0.46	12.6692	1114.08	1842.56	43.48	17.59	10.04
IB 004	3.91	338.78	408.291	184.685	994.76	1.07081	1.66198	88.5169	0.14	4.16876	770.539	3587.94	37.21	12.93	6.93
IB 005	12.4	753.254	872.064	130.16	1692.67	1.0764	17.2032	129.511	1.05618	6.23154	1973.68	3709.63	53.9	12.86	18.14
IB 006	1.74	723.387	414.433	365.887	1574.38	1.32988	2.73533	134.456	1.10492	0.49	1267.87	15000	72.34	28.07	2.08
IB 007	3.32	336.52	465.407	256.333	1027.18	1.03195	0.579121	54.2849	0.312437	1.43937	374.93	1202.54	40.32	18.16	7.32
IB 008	3.39	417.499	520.393	483.745	1057.68	1.23221	1.51611	100.907	1.46566	1.417	1740.54	2232.22	15.99	6.41	10.02
IB 009	4.22	303.966	396.668	200.678	1240.77	1.18229	0.924313	48.8983	0.463132	9.37131	700.122	15000	29.12	8.9	11.76
IB 010	3.72	227.232	459.648	283.198	806.891	1.16004	0.925588	74.7305	0.393429	2.39186	1706.23	1267.86	27.22	6.92	10.23
IB 011	2.64	432.831	721.273	179.469	1385.37	1.92896	2.70228	103.466	0.711705	4.24961	581.349	1275.2	26.24	11.37	5.51
IB 012	3.15	226.016	369.094	83.34	958.582	0.76	1.43796	84.4492	0.267507	0.747614	1127.81	607.654	38.15	12.89	6.22
IB 013	9.01	376.422	676.803	199.891	1381.83	1.64636	6.34728	88.7881	0.630022	3.13674	281.437	5905.3	49.01	22.46	16.43
IB 014	2.7	212.031	269.849	99.06	1470.2	1.23659	1.49895	71.5811	0.310732	2.14874	1256.28	244.478	37.3	9.42	5.85
IB 015	2.44	264.062	344.814	295.118	1166.96	1.44915	1.77163	117.14	0.905685	2.97071	960.945	8081.59	41.34	17.69	5.48
IB 016	4.23	464.125	346.655	107.537	1717	1.12419	2.31097	157.922	0.471942	2.84044	610.297	898.322	41.33	17.71	9.22
IB 017	3.1	274.015	453.688	260.962	1872.65	0.768609	4.37768	102.832	0.58441	1.22919	1067.52	1502.54	58.9	16.85	4.4
IB 018	2.19	210.613	705.243	251.342	1355.83	0.748083	3.40125	117.231	0.14	0.783143	878.99	127.717	36.69	8.3	4.28
IB 019	5.7	282.169	507.949	125.274	1393.01	0.981938	4.00711	101.154	1.00791	2.16482	2378.75	1208.81	41.4	15.47	11.66
IB 020	4.61	209.29	308.503	71.097	963.439	0.709939	3.79574	101.778	0.258966	0.21	847.34	463.51	36.71	9.96	8.38
IB 021	5.61	227.857	383.705	128.694	826.369	0.46729	1.24876	41.2192	0.36	0.92	617.163	917.337	50.61	10.07	10.92
IB 022	7.84	216.836	444.146	293.618	969.087	1.26482	2.19088	85.2559	0.354831	1.8099	919.597	2390.74	46.44	14.53	16.35
IB 024	6.69	238.106	1176.4	199.671	1579.16	3.4315	1.64241	56.0823	1.41698	3.84599	1198.21	5893.98	50.79	23.28	12.41
IB 025	3.13	243.706	495.208	351.975	857.755	1.03961	3.33958	58.0595	1.86365	1.59881	321.26	2475.11	37.13	15.16	8.18
IB 026	8.38	268.24	1044.26	278.278	1919.73	2.141	7.83896	166.545	5.16271	4.24983	2150.22	15000	49.48	14.84	12.47
IB 027	1.68	326.922	422.234	93.962	1218.68	1.20734	1.69058	100.493	0.27	1.18856	4233.57	706.587	45.58	16.36	2.82
IB 028	2.96	233.342	460.845	146.573	1156.94	1.03	3.8508	95.0355	0.26	1.29	990.761	671.376	38.66	15.06	5.49
IB 029	1.73	197.272	718.605	513.245	1046.69	1.17268	1.839	86.1983	0.415015	1.31	449.111	952.395	41.03	18.83	2.76
IB 030	2.69	224.943	321.312	59.169	1353.47	1.45447	1.79917	92.1475	0.326714	1.30456	1202.98	1846.35	40.99	20.5	5.4
IB 031	2.17	246.089	469.208	238.814	1187.16	1.38856	2.22924	78.6796	0.505162	1.79972	1037.34	41.785	37.67	8.16	4.77
IB 032	2.52	226.162	506.051	113.266	1096.05	0.762488	1.80264	83.517	0.14	0.536362	374.021	538.262	38.22	17.56	6.11
IB 033	4.61	233.392	803.249	244.019	1722.21	1.74207	6.74175	174.46	0.408461	2.23069	1081.83	4463.81	60.71	29.36	5.86
IB 034	7.13	273.158	677.566	165.292	1158.06	2.64433	3.46103	114.191	0.41	3.69332	621.525	704.93	33.13	13.28	18.93
IB 035	4.44	360.077	523.516	68.689	1485.99	1.25928	1.97651	77.9915	0.520264	1.60566	550.986	2756.92	45.24	15.13	7.16
IB 036	5.51	319.441	590.715	136.942	812.4	1.72333	3.05308	88.9373	0.299731	0.83	1356.94	408.689	51.01	22.65	9.79
IB 037	2.74	346.678	425.687	133.057	920.471	1.39739	2.91369	120.948	1.25249	11.7626	467.118	1119.8	35.84	14.91	4.91
IB 038	2.6	237.758	250.03	49.403	898.628	1.5278	1.53695	26.7569	0.224032	1.17	917.235	185.09	12.7	8.21	10.34
IB 039	2.84	379.433	553.11	302.266	1563.13	2.12925	3.16967	99.1138	0.538109	5.05977	1112.63	819.567	26.04	12.28	8.34
IB 040	2.12	324.182	345.666	182.118	1105.51	1.50086	3.46491	115.29	0.318436	2.88842	731.284	1232.86	17.42	12.73	7.88
IB 041	5.34	342.666	604.256	114.696	1671.83	3.39985	3.0895	118.561	0.773446	2.49096	1402.04	1246.46	21.14	10.98	15.11
IB 042	2.11	371.811	388.599	266.711	1142.05	1.38574	1.79731	32.41	0.972052	13.2477	557.451	7602.77	18.01	8.46	6.33
IB 043	2.14	290.145	811.911	164.046	2644.48	1.66574	2.84595	92.91	0.288475	2.52136	1770.44	569.625	27.14	18.14	5.14
IB 044	1.87	512.553	704.319	167.147	1731.67	3.05878	10.0064	105.324	0.832778	3.9656	883.87	4448.06	12.67	8.09	8.19
IB 045	1.11	379.189	506.531	90.987	1146.55	1.97761	2.98072	90.3552	0.14	2.42455	835.789	690.725	6.66	5.79	6.75
IB 047	0.91	246.132	366.299	213.821	1294.27	2.11418	3.33057	99.6868	0.645573	2.25293	2343.75	991.197	8.4	7.24	4.32
IB 048	7.43	337.7	678.128	103.073	978.027	2.48185	2.38822	80.6605	0.22	3.70394	479.098	2278.3	20.63	11.57	19.33
IB 049	3.31	380.186	1702.14	448.409	1234.12	1.68415	3.30519	75.5355	0.813126	2.16375	4111.02	289.24	12.78	2.94	15.61
IB 050	0.93	415.209	344.567	102.4	1518.81	1.42349	3.8147	72.4184	0.216725	2.28424	1205.26	478.345	9.77	8.17	3.27
IB 051	6.41	286.437	1111.12	417.672	1975.26	3.66673	4.36387	111.347	0.280261	3.31207	1014.08	2603.22	29.21	6.71	13.43
IB 052	5.56	405.241	729.072	63.837	1359.51	2.40275	4	97.5326	0.357431	2.97684	2634.6	746.708	13.9	10.97	12
IB 053	1.6	345.338	647.016	516.966	1177.82	2.47148	4.0282	103.431	0.495626	3.31212	383.566	1126.48	9.51	6.49	7.28
IB 054	5.96	344.659	660.743	95.823	1319.16	1.45997	3.89377	85.2106	0.831617	2.74593	1104.27	3428.99	27.96	12.74	13.21
IB 055	1.87	216.864	586.882	197.994	949.7	1.41136	4.03194	106.499	0.547647	3.2265	1166.17	1828.84	16.27	5.62	6.32
IB 056	5.1	253.454	413.823	153.25	1110.72	1.6002	1.34537	62.094	0.14	3.75876	3287.68	4096.54	20.5	13.26	18.5
IB 057	4.99	282.646	970.091	323.616	1278.85	2.47842	4.01235	71.5368	0.802579	1.73221	842.92	6964.11	31.39	17.95	9.05
IB 058	3.08	377.999	535.752	206.511	1163.57	2.83826	4.65922	65.6001	3.18019	3.43629	754.89	15000	25.68	18.24	5.2
IB 059	1.44	262.289	506.836	142.24	1280.56	2.23958	1.93601	48.3048	0.363542	7.14925	606.857	2277.34	19.14	17.54	3.82
IB 060	3.08	285.616	880.543	123.198	1516.18	3.33157	4.28376	90.8781	0.334742	6.08895	1195.38	1378.43	16.48	18.83	13.98
IB 061	3.07	248.948	524.801	87.401	953.631	1.67849	1.72463	73.0306	0.2511	1.62995	526.098	1037.74	12.94	5.91	9.41
IB 062	2.91	260.607	567.392	128.824	995.33	2.35285	4.03762	99.1326	0.530492	2.6604	1088.84	910.679	14.71	11.24	8.85
IB 063	3.79	421.741	767.649	142.464	1645.48	2.21075	28.3202	117.294	1.32587	9.65174	3070.54	2588.16	14.79	10.94	8.86
IB 064	0.65	336.286	776.867	155.616	1288.16	2.73447	7.31475	143.474	2.34664	2.01503	1992.78	1361.01	5.37	8.09	3.8
IB 065	1.59	286.497	528.161	391.609	1083.38	2.19521	5.09079	96.6205	0.475827	7.65774	765.177	4447.83	23.59	14.51	3.78
IB 066	4.47	226.974	456.715	171.907	824.011	1.58536	1.66492	66.4604	0.373583	5.04201	555.761	3089.3	22.27	26.12	8.56
IB 067	3.17	199.811	563.631	508.721	1128.33	1.6357	2.31809	56.17	0.14	2.31172	145.445	432.322	33.17	22.38	6.4
IB 068	2.49	334.686	410.132	176.762	1195.58	3.16568	5.68267	134.414	0.466794	7.02663	2083.61	1229.56	9.3	14.13	13.09
IB 069	10.6	372.997	602.695	244.053	886.858	2.7617	3.93122	87.0804	0.86486	3.60405	974.841	5221.57	22.2	13.82	25.3
IB 070	2.03	206.009	549.815	740.633	904.909	2.58805	3.12463	84.7137	0.6	4.12848	961.838	1008.49	17.93	17.95	6.06
IB 071	1.88	178.046	1004.53	381.508	1479.13	2.75379	2.61867	57.5057	0.453412	1.88305	796.551	2787.62	8.91	6.25	6.56
IB 072	3.12	372.602	513.429	183.72	1164.32	3.53348	4.02107	115.819	0.864095	8.56011	1192.17	12963.7	7.8	4.2	18.22
IB 073	1.91	291.434	581.712	199.489	1482.61	2.68121	4.13514	121.631	1.16353	4.08199	1265.74	2789.16	11.91	5.57	5.45
IB 074	0.99	265.006	768.794	140.523	1260.36	2.99282	4.59499	99.8291	0.978137	5.09426	2719.3	7032.91	5.13	6.99	4.19
IB 075	4.2	487.25	425.936	335.111	1762.06	1.4278	2.5838	144.985	0.770934	9.55493	3811.88	10169.1	20	10.24	6.34
IB 076	2.01	369.474	449.795	519.113	904.289	1.658	2.4036	90.5686	0.353523	4.11342	966.932	5959.77	8.06	3.29	7.71
IB 077	1.87	450.124	693.505	292.88	1423.46	1.23047	6.07813	91.4865	0.594672	7.02631	373.297	438.855	16.07	5.87	5.58
IB 078	3.66	527.499	544.807	263.043	894.203	3.28455	5.54129	74.8469	0.572741	6.3809	672.508	4579.33	10.25	14.46	14.66
IB 080	1.82	425.324	810.627	825.267	1110.56	4.37092	11.7009	92.1961	561	5.86733	395.243	15000	7.83	9.06	3.84
IB 081	1.18	353.123	575.706	250.858	1274.93	1.30444	2.37654	79.4377	0.365648	3.08154	482.544	528.5	12.48	4.13	2.61
IB 082	1.3	306.335	597.473	75.586	868.422	1.66215	1.6818	51.9477	0.478589	0.594325	264.199	361.909	6.58	4.08	8.75
IB 083	0.97	382.214	458.287	92.697	853.33	1.80325	2.07343	52.2227	0.5	1.81019	821.15	184.778	12.37	7	4.3
IB 084	3.44	438.871	442.686	148.031	518.868	1.1254	4.20995	128.664	0.14	0.711824	295.064	441.556	14.34	4.02	9.96
IB 085	1.86	380.34	503.889	392.41	1222.45	1.32223	1.84234	66.027	1.44736	1.2477	1209.4	1540.51	10.73	5.89	7.96
IB 086	2.06	447.755	386.595	224.304	873.653	2.32741	1.95291	57.798	1.11427	9.60993	648.772	3568.23	29.76	11.51	2.97
OM 5377	1.87	193.847	744.828	197.117	1261.08	1.65897	3.98129	159.74	0.589755	1.71152	449.393	15000	4.08	3.69	26.57
OM 5371	1.14	202.727	572.456	162.318	858.026	1.5687	2.35454	126.641	0.63	1.26783	1060.55	827.12	2	1.98	27.84
OM 5033	1.99	274.187	986.427	109.587	1065.69	3.9911	3.58236	115.892	0.451352	2.51344	2700.37	858.248	3.44	3.15	35.69
OM 5380	1.8	249.195	602.347	305.726	986.58	1.23418	2.61	153.855	0.788027	3.20239	323.581	386.091	3.34	3.81	32
OM 5381	2.64	190.146	853.16	152.134	1267.86	2.03396	3.8703	82.8398	0.705093	1.79919	675.722	15000	5.24	2.15	29.84
OM 5155	1.24	244.332	536.947	113.263	912.1	2.13991	4.695	121.341	0.502588	2.64866	1084.22	564.931	2.73	2.3	25.04
OM 5384	0.66	228.478	433.09	249.303	1349.8	1.14071	3.77746	92.8213	0.360923	3.28413	933.337	15000	1.03	1.1	30.76
OM 5378	1.45	200.126	692.853	95.703	1062.46	3.02723	2.9726	121.372	0.775811	5.00931	451.421	382.435	2.01	1.53	33.65
OM 5385	1.08	191.14	711.211	156.702	1102.22	1.05774	2.51829	144.95	0.21468	3.58231	763.207	605.853	1.76	1.53	32.08
OM 5370	3.32	213.737	591.947	232.414	879.705	1.98808	3.58731	108.977	0.618454	4.43726	1348.72	2425.54	5.39	1.89	33.52
OM 5388	0.47	194.718	867.898	173.718	1253.83	2.84043	5.42775	171.434	0.590042	3.24001	1618.64	4883.9	0.84	1.01	32.77
OM 5389	0.82	183.166	593.858	164.467	1249.65	2.11864	2.7593	103.995	0.761912	7.33472	502.177	496.969	1.8	1.68	28.22
OM 5390	2.87	240.019	775.15	431.119	1239.86	2.39738	5.03429	130.159	0.552618	2.72114	863.686	368.321	5.28	2.69	34.67
OM 5169	6.16	170.223	556.021	89.589	1274.63	1.55646	2.81366	117.971	0.223578	1.30541	442.737	139.709	11.72	2.5	35.86
OM 5382	3.2	225.417	687.696	239.911	853.091	2.5616	7.36529	128.535	0.52	3.46847	846.876	985.047	6.96	4.88	29.4
OM 5383	5.74	252.46	767.637	189.613	993.891	3.22041	2.72096	133.312	0.385855	3.35374	771.999	554.536	8.49	2.52	35.24
OM 5391	1.83	227.196	590.189	118.426	1268.87	1.92827	2.53406	142.385	0.484242	2.29268	1450.4	800.934	3.48	2.25	33.53
OM 5392	1.81	133.477	668.288	99.637	1376.81	2.02525	1.78872	74.4634	1.80631	2.10554	1434.42	1546.72	4.36	1.98	30.91
